# Supplementary material for: Longitudinal neuromelanin changes in prodromal and early Parkinson’s disease in humans and rat model
Source: Brain Commun. 2025 May 28;7(3):fcaf204. doi: 10.1093/braincomms/fcaf204 (PMC12149847; doi:10.1093/braincomms/fcaf204)
Supplement: fcaf204_Supplementary_Data [file fcaf204_supplementary_data.zip]

Archive with 2 entries (2 files):
- Supplementary Information.pdf
- Supporting_Data.xlsx
